# Supplementary material for: Narrative Review of the Use of Genomic-Adjusted Radiation Dose (GARD) in Radiotherapy
Source: Cancers (Basel). 2025 Aug 14;17(16):2650. doi: 10.3390/cancers17162650 (PMC12384496; doi:10.3390/cancers17162650)
Supplement: Supplementary file 1 [file cancers-17-02650-s001.zip]

Archive with 1 entries (1 files):
- cancers-3757965-supplementary.pdf
